# Supplementary material for: Comparative Transcriptional Analysis of Loquat Fruit Identifies Major Signal Networks Involved in Fruit Development and Ripening Process
Source: Int J Mol Sci. 2016 Nov 4;17(11):1837. doi: 10.3390/ijms17111837 (PMC5133838; doi:10.3390/ijms17111837)
Supplement: Supplementary file 1 [file ijms-17-01837-s001.zip]

Archive with 4 entries (3 files):
- ijms-143776-Supplementary Materials/
- ijms-143776-Supplementary Materials/ijms-143776-supplementary.pdf
- ijms-143776-Supplementary Materials/Table S2 .xlsx
- ijms-143776-Supplementary Materials/Table S3.xlsx
