# Supplementary material for: Comparative Transcriptional Analysis of Loquat Fruit Identifies Major Signal Networks Involved in Fruit Development and Ripening Process
Source: Int J Mol Sci. 2016 Nov 4;17(11):1837. doi: 10.3390/ijms17111837 (PMC5133838; doi:10.3390/ijms17111837)
Supplement: Supplementary file 1 [file ijms-17-01837-s001.zip › ijms-143776-Supplementary Materials/Table S2 .xlsx]

## Sheet: pathway
Table S2. Differentially expressed genes (DEGs) involved in 119 Kyoto Encyclopedia of Genes and Genomes (KEGG) pathways.
Pathways	ID	Gene number	Gene ID	KOs
Glycolysis / Gluconeogenesis	ko00010	29	ph_c0;c14252.graph_c0;c14356.graph_c0;c14444.graph_c0;c14444.graph_c1;c14841.graph_c0;c15417.graph_c0;c15874.graph_c0;c16405.graph_c0;c17897.graph_c0;c17897.graph_c1;c18867.graph_c0;c18867.graph_c1;c18890.graph_c0;c19009.graph_c0;c19009.graph_c1;c19100.graph_c0;c19172.graph_c0;c19950.graph_c0;c19950.graph_c1;c20001.graph_c1;c21174.graph_c0;c21174.graph_c1;c22545.graph_c0;c22766.graph_c0;c2294.gra…	K01689+K01689+K01785+K01785+K00627+K00873+K00844+K00162+K00873+K00873+K00134+K00162+K00162+K00001+K01834+K00134+K00382+K00128+K00128+K01623+K01623+K01834+K01792+K01792+K01792+K00128+K01835+K01835+K00128
Citrate cycle (TCA cycle)	ko00020	43	c14551.graph_c1;c16405.graph_c0;c20270.graph_c0;c22652.graph_c0;c22766.graph_c0;c23259.graph_c0;c25356.graph_c0;c25553.graph_c0;c25638.graph_c1;c27994.graph_c0;c27994.graph_c1;c28408.graph_c0;c28408.graph_c1;c28408.graph_c2;c29109.graph_c0;c29164.graph_c0;c29886.graph_c0;c30056.graph_c0;c30151.graph_c0;c32235.graph_c0;c33616.graph_c0;c33744.graph_c0;c34588.graph_c0;c34630.graph_c0;c35188.graph_c0…	K00627+K00162+K00026+K00026+K01681+K01648+K00162+K00162+K01647+K00026+K00026+K00382+K00235+K01900+K00162+K00030+K01648+K00031+K00162+K00030+K00030+K01610+K01610+K01610+K00162+K00658+K00627+K00161+K00627+K00031+K00025+K01647+K00030+K00030+K00030+K00030+K01648+K00235+K00382+K01648+K00025+K01610+K00382
Pentose phosphate pathway	ko00030	39	c21174.graph_c1;c23394.graph_c0;c23452.graph_c0;c24488.graph_c0;c24488.graph_c1;c28269.graph_c0;c28341.graph_c0;c28642.graph_c0;c28642.graph_c1;c29464.graph_c0;c29600.graph_c0;c29969.graph_c0;c30009.graph_c0;c31355.graph_c0;c31355.graph_c1;c31355.graph_c2;c31355.graph_c3;c31658.graph_c0;c33291.graph_c0;c33386.graph_c0;c33475.graph_c0;c34202.graph_c0;c34390.graph_c0;c34940.graph_c0;c35303.graph_c0…	K01807+K00036+K00033+K00948+K00948+K00033+K00036+K01623+K01623+K01835+K01835+K00033+K00033+K00033+K01623+K01623+K01783+K01623+K01623+K01623+K01810+K00850+K01623+K01623+K01623+K01835+K00036+K00948+K00615+K00615+K00615+K00615+K00850+K01057+K00036+K00033+K00851+K01810+K00852
Pentose and glucuronate interconversions	ko00040	8	c18918.graph_c0;c18918.graph_c1;c19172.graph_c0;c19678.graph_c0;c20001.graph_c1;c23225.graph_c0;c23394.graph_c0;c23517.	K01051+K01051+K01051+K01728+K01728+K01051+K01728+K01728
Fructose and mannose metabolism	ko00051	16	c25639.graph_c0;c25639.graph_c1;c25639.graph_c2;c25877.graph_c0;c28341.graph_c0;c28642.graph_c0;c28642.graph_c1;c29402.graph_c0;c29464.graph_c0;c29721.graph_c0;c31148.graph_c0;c31294.graph_c0;c31658.graph_c0;c31864.graph_c0;c31864.graph_c1;c31932.graph_c0;c32087.graph_c0;c32216.graph_c0;c34569.graph_c0;c35303.graph_c0;c35678.graph_c0;c35741.graph_c0;c35912.graph_c0;c36191.graph_c0;c36322.graph_c1…	K00844+K00895+K00895+K01623+K01623+K00847+K01623+K01623+K01623+K01623+K01623+K00844+K00844+K00844+K00844+K00850
Galactose metabolism	ko00052	4	c14117.graph_c0;c16517.graph_c0;c17847.graph_c0;c17847.graph_c1;c17847.graph_c2;c19950.graph_c0;c19950.graph_c1;c23101.graph_c0;c25246.graph_c1;c25639.graph_c0;c25639.graph_c1;c25639.graph_c2;c25877.graph_c0;c26874.graph_c0;c28196.graph_c0;c28341.graph_c0;c28834.graph_c0;c28971.graph_c1;c28971.graph_c2;c28971.graph_c3;c29600.graph_c0;c31294.graph_c0;c31658.graph_c0;c31932.graph_c0;c32216.graph_c0…	K00844+K07407+K00849+K00849
Ascorbate and aldarate metabolism	ko00053	2	c10280.graph_c0;c14091.graph_c0;c14289.graph_c0;c14825.graph_c0;c17897.graph_c0;c17897.graph_c1;c18372.graph_c0;c19172.graph_c0;c20001.graph_c1;c20208.graph_c0;c2066.graph_c0;c23157.graph_c0;c25248.graph_c0;c25248.graph_c1;c25248.graph_c3;c27969.graph_c0;c28000.graph_c0;c28000.graph_c1;c28000.graph_c2;c28420.graph_c0;c28420.graph_c1;c32159.graph_c0;c34264.graph_c0;c34645.graph_c0;c35200.graph_c2;…	K08232+K00469
Fatty acid biosynthesis	ko00061	45	c11289.graph_c0;c13959.graph_c0;c14352.graph_c0;c14760.graph_c0;c15118.graph_c0;c1581.graph_c0;c16329.graph_c0;c17374.graph_c0;c17374.graph_c1;c18112.graph_c0;c18873.graph_c0;c18873.graph_c1;c19129.graph_c0;c19312.graph_c0;c24284.graph_c0;c24284.graph_c1;c24685.graph_c0;c24792.graph_c1;c25696.graph_c0;c25696.graph_c1;c25696.graph_c2;c26181.graph_c0;c29236.graph_c0;c29728.graph_c0;c29728.graph_c1;…	K03921+K09458+K02160+K10781+K09458+K09458+K03921+K02160+K02160+K01961+K03921+K03921+K01961+K09458+K10782+K10782+K10782+K09458+K00059+K00059+K00059+K03921+K02372+K01962+K01962+K01961+K02372+K09458+K03921+K10781+K10781+K10781+K00208+K00645+K01962+K03921+K03921+K03921+K00648+K03921+K00059+K11262+K03921+K09458+K09458
Fatty acid elongation in mitochondria	ko00062	3	c36119.graph_c0;c38489.graph_c1;c41731.graph_c0;	K07512+K01074+K01074
Fatty acid metabolism	ko00071	3	c14165.graph_c0;c14368.graph_c1;c14841.graph_c0;c16342.graph_c0;c17897.graph_c0;c17897.graph_c1;c18575.graph_c0;c19172.graph_c0;c19450.graph_c0;c19859.graph_c0;c19859.graph_c1;c19859.graph_c2;c20001.graph_c1;c24063.graph_c0;c26260.graph_c0;c27969.graph_c0;c29086.graph_c0;c29086.graph_c1;c29852.graph_c0;c29852.graph_c1;c29852.graph_c2;c32290.graph_c0;c32290.graph_c1;c33152.graph_c0;c33915.graph_c1…	K01897+K00626+K00001
Synthesis and degradation of ketone bodies	ko00072	5	c14368.graph_c1;c16342.graph_c0;c29934.graph_c0;c38743.graph_c0;c40811.graph_c0;	K00626+K00626+K01640+K01640+K01641
Lignin biosynthesis	ko00100	25	c14349.graph_c0;c17863.graph_c0;c17863.graph_c1;c22393.graph_c0;c22393.graph_c1;c22393.graph_c2;c22878.graph_c0;c26363.graph_c1;c29943.graph_c0;c30903.graph_c0;c32116.graph_c0;c32120.graph_c0;c32590.graph_c0;c34442.graph_c0;c34605.graph_c0;c35572.graph_c0;c36097.graph_c0;c36398.graph_c0;c37337.graph_c0;c40369.graph_c0;c40833.graph_c0;c40893.graph_c0;c41119.graph_c0;c41508.graph_c0;c41814.graph_c0…	K00559+K09832+K09832+K14674+K14674+K14674+K14674+K14423+K05917+K14424+K00801+K01824+K14424+K08242+K08246+K00227+K00213+K00511+K14674+K09828+K00511+K01853+K00511+K00222+K09832
Ubiquinone and other terpenoid-quinone biosynthesis	ko00130	7	c13698.graph_c0;c14531.graph_c0;c14855.graph_c0;c19412.graph_c0;c26.graph_c0;c26.graph_c1;c26311.graph_c0;c28324.graph_c0;c29913.graph_c0;c30844.graph_c0;c31583.graph_c0;c32435.graph_c0;c32524.graph_c0;c34526.graph_c4;c35683.graph_c0;c35870.graph_c0;c37386.graph_c0;c38225.graph_c0;c38225.graph_c1;c39126.graph_c0;c39898.graph_c0;c41723.graph_c0;c42864.graph_c0;c43950.graph_c0;c47768.graph_c0;c5830…	K01904+K01661+K01904+K12501+K02548+K02548+K12502
Oxidative phosphorylation	ko00190	5	c13956.graph_c0;c14146.graph_c0;c1424.graph_c0;c1424.graph_c1;c14341.graph_c0;c14631.graph_c0;c14914.graph_c0;c15040.graph_c0;c16524.graph_c0;c16883.graph_c0;c17239.graph_c0;c17415.graph_c0;c17609.graph_c0;c17609.graph_c1;c18149.graph_c0;c18397.graph_c0;c18397.graph_c1;c18411.graph_c0;c18495.graph_c0;c18784.graph_c0;c18899.graph_c0;c18976.graph_c0;c18976.graph_c1;c18976.graph_c2;c19159.graph_c0;c…	K01507+K01507+K01535+K01535+K02267
Photosynthesis	ko00195	56	c13516.graph_c0;c14276.graph_c0;c14324.graph_c0;c14330.graph_c0;c14449.graph_c0;c16488.graph_c0;c17676.graph_c1;c1970.graph_c0;c20499.graph_c0;c21918.graph_c0;c22569.graph_c0;c23101.graph_c2;c24568.graph_c0;c24594.graph_c0;c25586.graph_c0;c26091.graph_c0;c27484.graph_c0;c27927.graph_c0;c28125.graph_c0;c30188.graph_c0;c30261.graph_c0;c30473.graph_c0;c30700.graph_c0;c30718.graph_c0;c30960.graph_c0;…	K02635+K14332+K02699+K02716+K08901+K02640+K02723+K03541+K02716+K02699+K08906+K02703+K03541+K02717+K02717+K02639+K08905+K02714+K02639+K02639+K02693+K02113+K02689+K02639+K02689+K02717+K02721+K02721+K02109+K02721+K08902+K03542+K02717+K02639+K02689+K02641+K02115+K02112+K02638+K02634+K02111+K02695+K02694+K08901+K02698+K02693+K02641+K02723+K02115+K08903+K02706+K02638+K02115+K02698+K02717+K02716
Photosynthesis - antenna proteins	ko00196	5	c1064.graph_c0;c14295.graph_c0;c20931.graph_c0;c21762.graph_c0;c22363.graph_c0;c22617.graph_c0;c26915.graph_c0;c29638.graph_c0;c29787.graph_c0;c29787.graph_c1;c29787.graph_c2;c30331.graph_c0;c30331.graph_c1;c30931.graph_c1;c33047.graph_c0;c33681.graph_c0;c36163.graph_c0;c36413.graph_c0;c38432.graph_c0;c38746.graph_c0;c39765.graph_c0;c40319.graph_c0;c40323.graph_c0;c40429.graph_c0;c40459.graph_c0;…	K08912+K08913+K08913+K08910+K08913
Purine metabolism	ko00230	3	c1313.graph_c0;c14034.graph_c0;c14056.graph_c0;c14115.graph_c0;c14137.graph_c0;c14245.graph_c0;c14252.graph_c0;c14454.graph_c0;c14485.graph_c0;c14604.graph_c0;c14683.graph_c0;c14683.graph_c1;c14755.graph_c0;c14883.graph_c0;c14919.graph_c0;c15035.graph_c0;c15469.graph_c0;c16185.graph_c0;c16380.graph_c0;c16560.graph_c0;c16603.graph_c0;c17883.graph_c1;c18260.graph_c0;c18339.graph_c0;c18518.graph_c0;…	K01490+K01933+K00873
Caffeine metabolism	ko00232	2	c16380.graph_c0;c40910.graph_c0;	K00106+K00365
Pyrimidine metabolism	ko00240	14	c14115.graph_c0;c14454.graph_c0;c14604.graph_c0;c14883.graph_c0;c15469.graph_c0;c16185.graph_c0;c16560.graph_c0;c16603.graph_c0;c17385.graph_c0;c17883.graph_c1;c18260.graph_c0;c18339.graph_c0;c18422.graph_c0;c18422.graph_c1;c18518.graph_c0;c19413.graph_c0;c19731.graph_c0;c19943.graph_c0;c21089.graph_c0;c21133.graph_c0;c21133.graph_c1;c21896.graph_c0;c22213.graph_c0;c23894.graph_c0;c24215.graph_c0…	K03023+K03027+K01510+K03007+K14721+K03000+K03017+K02324+K01955+K02685+K03024+K02999+K01937+K01937
Alanine, aspartate and glutamate metabolism	ko00250	10	c1010.graph_c0;c13754.graph_c0;c13986.graph_c0;c14944.graph_c0;c15035.graph_c0;c17385.graph_c0;c18450.graph_c0;c22970.graph_c0;c23590.graph_c0;c25886.graph_c0;c27659.graph_c1;c27659.graph_c2;c27659.graph_c3;c28312.graph_c0;c28664.graph_c0;c30135.graph_c0;c30178.graph_c0;c31966.graph_c0;c32169.graph_c0;c32488.graph_c0;c33577.graph_c0;c34152.graph_c0;c34518.graph_c0;c35883.graph_c0;c35998.graph_c0;…	K01915+K01915+K00294+K01940+K01756+K01955+K13566+K00820+K00827+K00609
Glycine, serine and threonine metabolism	ko00260	14	c1404.graph_c0;c14267.graph_c0;c14294.graph_c0;c14696.graph_c0;c14806.graph_c0;c16393.graph_c0;c16405.graph_c0;c19585.graph_c0;c20602.graph_c0;c20909.graph_c1;c22339.graph_c0;c22339.graph_c1;c23590.graph_c0;c23756.graph_c0;c25186.graph_c0;c25767.graph_c0;c25767.graph_c1;c25767.graph_c2;c25767.graph_c3;c26141.graph_c0;c26742.graph_c0;c26742.graph_c1;c27177.graph_c0;c28677.graph_c0;c28677.graph_c1;…	K01754+K00058+K00281+K06001+K00928+K01754+K00382+K00605+K00276+K01696+K00276+K00276+K00827+K01620
Cysteine and methionine metabolism	ko00270	13	c11620.graph_c0;c14314.graph_c0;c14806.graph_c0;c1608.graph_c0;c17157.graph_c0;c17157.graph_c1;c18303.graph_c0;c20826.graph_c0;c22122.graph_c0;c22479.graph_c0;c24283.graph_c0;c25369.graph_c0;c26677.graph_c0;c26677.graph_c2;c26843.graph_c0;c27772.graph_c0;c27772.graph_c1;c28430.graph_c0;c28883.graph_c0;c29297.graph_c0;c30178.graph_c0;c30238.graph_c0;c31129.graph_c0;c31199.graph_c0;c31234.graph_c0;…	K01251+K00797+K00928+K01761+K08967+K08967+K05933+K01762+K01251+K01739+K01611+K01244+K01611
Valine, leucine and isoleucine degradation	ko00280	3	c14368.graph_c1;c14484.graph_c1;c15080.graph_c0;c15108.graph_c0;c16342.graph_c0;c16405.graph_c0;c17897.graph_c0;c17897.graph_c1;c17898.graph_c0;c18020.graph_c0;c18575.graph_c0;c19172.graph_c0;c19450.graph_c0;c19859.graph_c0;c19859.graph_c1;c19859.graph_c2;c20001.graph_c1;c20041.graph_c0;c20907.graph_c0;c21605.graph_c0;c21620.graph_c0;c24063.graph_c0;c25510.graph_c0;c25805.graph_c0;c27227.graph_c0…	K00626+K00826+K00166
Valine, leucine and isoleucine biosynthesis	ko00290	8	c1123.graph_c0;c1123.graph_c1;c13969.graph_c0;c1404.graph_c0;c14216.graph_c0;c14264.graph_c0;c14444.graph_c0;c14444.graph_c1;c14484.graph_c1;c14610.graph_c0;c16393.graph_c0;c20041.graph_c0;c21605.graph_c0;c22766.graph_c0;c25638.graph_c1;c27227.graph_c0;c29109.graph_c0;c29666.graph_c0;c29986.graph_c0;c30006.graph_c0;c30056.graph_c0;c31120.graph_c0;c31182.graph_c0;c32247.graph_c0;c32761.graph_c0;c3…	K01687+K01687+K01869+K01754+K00162+K01704+K00162+K00162
Lysine biosynthesis	ko00300	14	c1048.graph_c0;c14163.graph_c0;c14806.graph_c0;c20131.graph_c0;c20131.graph_c1;c21425.graph_c1;c26263.graph_c0;c26330.graph_c0;c32763.graph_c0;c33617.graph_c0;c34984.graph_c0;c36343.graph_c0;c36705.graph_c0;c36763.graph_c0;c36774.graph_c2;c36991.graph_c0;c37461.graph_c0;c40237.graph_c2;c40555.graph_c0;c40636.graph_c0;c41660.graph_c0;c42984.graph_c0;c51979.graph_c0;c52422.graph_c0;	K10206+K01714+K00928+K01714+K01714+K01586+K00215+K10206+K00215+K10206+K00215+K01778+K00145+K12524
Lysine degradation	ko00310	18	c14368.graph_c1;c16342.graph_c0;c17897.graph_c0;c17897.graph_c1;c18575.graph_c0;c19172.graph_c0;c19450.graph_c0;c20001.graph_c1;c24063.graph_c0;c27969.graph_c0;c29164.graph_c0;c36774.graph_c2;c36991.graph_c0;c37558.graph_c0;c37859.graph_c0;c39923.graph_c0;c40237.graph_c2;c40763.graph_c0;	K00626+K00626+K00128+K00128+K01692+K00128+K01692+K00128+K01692+K00128+K00658+K14157+K14085+K00128+K00128+K00164+K14157+K00128+K00128
Arginine and proline metabolism	ko00330	8	c1010.graph_c0;c13754.graph_c0;c13859.graph_c0;c13859.graph_c1;c13986.graph_c0;c14187.graph_c0;c14213.graph_c0;c14314.graph_c0;c14561.graph_c0;c14944.graph_c0;c17897.graph_c0;c17897.graph_c1;c17939.graph_c0;c19172.graph_c0;c19658.graph_c0;c20001.graph_c1;c20561.graph_c0;c21057.graph_c0;c23463.graph_c0;c24283.graph_c0;c25107.graph_c0;c26223.graph_c0;c26223.graph_c1;c26677.graph_c0;c26677.graph_c2;…	K01915+K01915+K00472+K00472+K00294+K00611+K01259+K00797
Histidine metabolism	ko00340	12	c15924.graph_c0;c17897.graph_c0;c17897.graph_c1;c18431.graph_c0;c19110.graph_c0;c19172.graph_c0;c20001.graph_c1;c27969.graph_c0;c29013.graph_c0;c29061.graph_c0;c31646.graph_c0;c32973.graph_c0;c33168.graph_c0;c33456.graph_c0;c35794.graph_c0;c36499.graph_c0;c36991.graph_c0;c37558.graph_c0;c37859.graph_c0;c39804.graph_c0;c40763.graph_c0;c45089.graph_c0;	K01590+K00128+K00128+K01590+K01590+K00128+K00128+K00128+K01693+K01590+K00765+K00817
Tyrosine metabolism	ko00350	11	c14841.graph_c0;c20602.graph_c0;c22151.graph_c0;c22339.graph_c0;c22339.graph_c1;c25127.graph_c0;c30178.graph_c0;c31966.graph_c0;c32488.graph_c0;c32973.graph_c0;c34526.graph_c4;c34652.graph_c0;c34800.graph_c0;c35048.graph_c0;c35308.graph_c0;c35308.graph_c1;c37366.graph_c0;c38129.graph_c0;c39126.graph_c0;c40037.graph_c0;c40378.graph_c0;c40666.graph_c0;c40892.graph_c0;c41207.graph_c0;c41210.graph_c0…	K00001+K00276+K01800+K00276+K00276+K01592+K14455+K00135+K14455+K00817+K00815
Phenylalanine metabolism	ko00360	4	c11676.graph_c0;c13698.graph_c0;c14487.graph_c0;c14855.graph_c0;c14896.graph_c0;c20602.graph_c0;c20864.graph_c0;c21583.graph_c0;c22339.graph_c0;c22339.graph_c1;c22615.graph_c0;c23408.graph_c0;c26409.graph_c0;c27175.graph_c0;c29913.graph_c0;c30178.graph_c0;c30625.graph_c0;c30625.graph_c1;c31399.graph_c0;c32070.graph_c0;c32198.graph_c0;c32488.graph_c0;c32973.graph_c0;c33001.graph_c0;c33615.graph_c0…	K00487+K01904+K09754+K01904
Tryptophan metabolism	ko00380	7	c12596.graph_c0;c14368.graph_c1;c16342.graph_c0;c16632.graph_c0;c16920.graph_c0;c17897.graph_c0;c17897.graph_c1;c18575.graph_c0;c19172.graph_c0;c19450.graph_c0;c20001.graph_c1;c21573.graph_c0;c24063.graph_c0;c26402.graph_c0;c27969.graph_c0;c27975.graph_c0;c29172.graph_c0;c29172.graph_c2;c31816.graph_c0;c34007.graph_c0;c34007.graph_c1;c34263.graph_c0;c35327.graph_c0;c35443.graph_c0;c36991.graph_c0…	K03781+K00626+K00626+K03781+K01867+K00128+K00128
Phenylalanine, tyrosine and tryptophan biosynthesis	ko00400	6	c14565.graph_c0;c14565.graph_c1;c14696.graph_c0;c15950.graph_c0;c16341.graph_c0;c17208.graph_c0;c19046.graph_c0;c20909.graph_c1;c25474.graph_c0;c25767.graph_c0;c25767.graph_c1;c25767.graph_c2;c25767.graph_c3;c25847.graph_c0;c25847.graph_c1;c25847.graph_c2;c25907.graph_c0;c27964.graph_c0;c30178.graph_c0;c30376.graph_c0;c30916.graph_c0;c31149.graph_c0;c31149.graph_c2;c31346.graph_c0;c32488.graph_c0…	K01609+K01609+K06001+K00891+K13832+K00766
beta-Alanine metabolism	ko00410	5	c14314.graph_c0;c15108.graph_c0;c17897.graph_c0;c17897.graph_c1;c18020.graph_c0;c18575.graph_c0;c19117.graph_c0;c19172.graph_c0;c19450.graph_c0;c19731.graph_c0;c20001.graph_c1;c20602.graph_c0;c20907.graph_c0;c22339.graph_c0;c22339.graph_c1;c24063.graph_c0;c25805.graph_c0;c27969.graph_c0;c34236.graph_c0;c34236.graph_c1;c34236.graph_c2;c34865.graph_c0;c34925.graph_c0;c35036.graph_c0;c35502.graph_c0…	K00797+K05605+K00128+K00128+K05605
Taurine and hypotaurine metabolism	ko00430	8	c17513.graph_c0;c29494.graph_c0;c31542.graph_c0;c31542.graph_c1;c35893.graph_c0;c37703.graph_c0;c40423.graph_c0;c41978.graph_c0;c743.graph_c0;c743.graph_c1;	K10712+K10712+K10712+K10712+K10712+K00681+K01580+K10712
Selenocompound metabolism	ko00450	4	c1608.graph_c0;c16204.graph_c0;c22479.graph_c0;c24288.graph_c0;c28883.graph_c0;c31249.graph_c0;c36269.graph_c0;c36798.graph_c0;c38023.graph_c0;c38877.graph_c0;c39038.graph_c0;c40857.graph_c0;c40941.graph_c0;c41208.graph_c0;c44922.graph_c0;c45752.graph_c0;c48986.graph_c0;	K01761+K01874+K01739+K00384
Cyanoamino acid metabolism	ko00460	3	c13783.graph_c0;c1451.graph_c0;c17750.graph_c0;c19951.graph_c0;c23221.graph_c1;c26521.graph_c0;c27653.graph_c0;c28677.graph_c0;c28677.graph_c1;c28677.graph_c2;c28929.graph_c0;c29836.graph_c0;c30274.graph_c0;c30634.graph_c4;c30869.graph_c0;c33240.graph_c0;c33449.graph_c0;c34298.graph_c0;c37703.graph_c0;c38563.graph_c0;c38646.graph_c0;c39480.graph_c0;c40364.graph_c0;c40531.graph_c0;c41371.graph_c0;…	K05350+K08248+K05349
Glutathione metabolism	ko00480	2	c1308.graph_c0;c13602.graph_c0;c14314.graph_c0;c14315.graph_c0;c14322.graph_c0;c14322.graph_c1;c14501.graph_c0;c14748.graph_c0;c1579.graph_c0;c15971.graph_c0;c16687.graph_c0;c17090.graph_c0;c17090.graph_c1;c18372.graph_c0;c19956.graph_c0;c19956.graph_c1;c19956.graph_c2;c19992.graph_c0;c2066.graph_c0;c21133.graph_c0;c21133.graph_c1;c21273.graph_c0;c21667.graph_c0;c22461.graph_c0;c23613.graph_c0;c2…	K00799+K00799
Starch and sucrose metabolism	ko00500	30	c11840.graph_c0;c12208.graph_c0;c13618.graph_c0;c13783.graph_c0;c13820.graph_c0;c14020.graph_c0;c14117.graph_c0;c15090.graph_c0;c16520.graph_c0;c17007.graph_c0;c17007.graph_c1;c17007.graph_c2;c17750.graph_c0;c17763.graph_c0;c18662.graph_c0;c19067.graph_c1;c19563.graph_c0;c19950.graph_c0;c19950.graph_c1;c19951.graph_c0;c20047.graph_c2;c22685.graph_c0;c23221.graph_c1;c23225.graph_c0;c23372.graph_c0…	K01051+K01051+K01051+K05350+K01051+K13648+K00844+K13648+K13648+K13648+K13648+K13648+K05349+K00697+K00695+K00975+K00847+K01835+K01835+K01188+K08679+K01087+K01188+K01051+K00696+K00696+K01051+K01187+K00844+K00844
N-Glycan biosynthesis	ko00510	3	c14884.graph_c0;c14890.graph_c0;c16019.graph_c0;c17145.graph_c0;c17226.graph_c0;c17987.graph_c0;c18094.graph_c0;c24548.graph_c0;c24561.graph_c0;c24561.graph_c1;c24686.graph_c0;c26236.graph_c0;c26813.graph_c0;c26830.graph_c0;c26830.graph_c1;c26830.graph_c2;c26942.graph_c0;c26957.graph_c0;c27911.graph_c0;c27911.graph_c2;c27911.graph_c3;c28696.graph_c0;c29653.graph_c0;c29878.graph_c0;c31037.graph_c0…	K12666+K09659+K03844
Other glycan degradation	ko00511	9	c15024.graph_c0;c1521.graph_c0;c25549.graph_c0;c28813.graph_c0;c36468.graph_c0;c37897.graph_c0;c38133.graph_c1;c38969.graph_c0;c41873.graph_c0;	K12311+K12373+K12311+K01444+K01227+K12309+K12373+K12373+K12373
Other types of O-glycan biosynthesis	ko00514	7	c14233.graph_c0;c14233.graph_c1;c14665.graph_c0;c14665.graph_c1;c15660.graph_c0;c30961.graph_c0;c59267.graph_c0;	K09667+K09667+K03691+K03691+K03691+K09667+K09667+K09667
Amino sugar and nucleotide sugar metabolism	ko00520	24	c14020.graph_c0;c14117.graph_c0;c15090.graph_c0;c1521.graph_c0;c16428.graph_c0;c16520.graph_c0;c16967.graph_c0;c17007.graph_c0;c17007.graph_c1;c17007.graph_c2;c17847.graph_c0;c17847.graph_c1;c17847.graph_c2;c18063.graph_c0;c18836.graph_c0;c18836.graph_c1;c18836.graph_c2;c19067.graph_c1;c19563.graph_c0;c19950.graph_c0;c19950.graph_c1;c20047.graph_c2;c22970.graph_c0;c23101.graph_c0;c24091.graph_c0;…	K13648+K00844+K13648+K12373+K01836+K13648+K12448+K13648+K13648+K13648+K00849+K00849+K00849+K01183+K12450+K12450+K12450+K00975+K00847+K01835+K01835+K08679+K00820+K00849
Glycosaminoglycan degradation	ko00531	15	c11234.graph_c0;c1521.graph_c0;c17099.graph_c1;c29785.graph_c0;c32057.graph_c0;c34491.graph_c0;c37834.graph_c0;c37897.graph_c0;c38087.graph_c0;c38133.graph_c1;c38969.graph_c0;c39548.graph_c0;c39548.graph_c1;c41873.graph_c0;c56414.graph_c0;	K01205+K12373+K07964+K10532+K07964+K10532+K01205+K12309+K07964+K12373+K12373+K01205+K01205+K12373+K07964+K12373+K01205+K01205+K12373+K07964
Glycerolipid metabolism	ko00561	16	c12530.graph_c0;c14052.graph_c0;c14389.graph_c0;c14607.graph_c0;c16379.graph_c0;c16517.graph_c0;c17897.graph_c0;c17897.graph_c1;c18107.graph_c0;c18107.graph_c1;c18107.graph_c2;c19172.graph_c0;c20001.graph_c1;c22393.graph_c0;c22393.graph_c1;c22393.graph_c2;c22775.graph_c0;c22775.graph_c1;c22878.graph_c0;c23464.graph_c0;c25182.graph_c0;c25182.graph_c1;c25298.graph_c0;c25298.graph_c1;c25298.graph_c2…	K13508+K00655+K09480+K00864+K00901+K07407+K00128+K00128+K13506+K13506+K13506+K00128+K00128+K14674+K14674+K14674
Inositol phosphate metabolism	ko00562	11	c14091.graph_c0;c15346.graph_c0;c23157.graph_c0;c24492.graph_c1;c24724.graph_c0;c26510.graph_c0;c27228.graph_c0;c29525.graph_c0;c29525.graph_c1;c29635.graph_c0;c31743.graph_c0;c32961.graph_c0;c34029.graph_c0;c34429.graph_c0;c34569.graph_c0;c34933.graph_c0;c35324.graph_c0;c35678.graph_c0;c36046.graph_c0;c36046.graph_c2;c37284.graph_c0;c37575.graph_c0;c38437.graph_c0;c38551.graph_c0;c38705.graph_c0…	K00469+K05857+K10047+K01114+K00913+K05857+K01107+K00921+K00921+K05857+K01092
Glycosylphosphatidylinositol(GPI)-anchor biosynthesis	ko00563	17	c16474.graph_c0;c18265.graph_c0;c26006.graph_c0;c27674.graph_c0;c27984.graph_c1;c28696.graph_c0;c30297.graph_c0;c32652.graph_c0;c32664.graph_c0;c33603.graph_c0;c33811.graph_c0;c34516.graph_c0;c34705.graph_c0;c36320.graph_c0;c38083.graph_c0;c39503.graph_c0;c42071.graph_c0;	K05289+K07541+K05292+K03434+K05310+K09658+K03857+K03861+K05286+K05283+K05293+K03858+K03859+K05285+K07542+K05288+K05284
Gibberellin metabolism	ko00564	21	c12530.graph_c0;c14052.graph_c0;c16379.graph_c0;c18107.graph_c0;c18107.graph_c1;c18107.graph_c2;c18746.graph_c0;c19084.graph_c1;c21161.graph_c0;c22393.graph_c0;c22393.graph_c1;c22393.graph_c2;c22775.graph_c0;c22775.graph_c1;c22878.graph_c0;c23086.graph_c1;c23086.graph_c2;c23409.graph_c0;c23464.graph_c0;c23762.graph_c0;c24221.graph_c0;c24492.graph_c1;c25182.graph_c0;c25182.graph_c1;c25298.graph_c0…	K13508+K00655+K00901+K13506+K13506+K13506+K01115+K00993+K01115+K14674+K14674+K14674+K00901+K00901+K14674+K00968+K00968+K00968+K00630+K01115+K00967
Ether lipid metabolism	ko00565	18	c18746.graph_c0;c19084.graph_c1;c21161.graph_c0;c22393.graph_c0;c22393.graph_c1;c22393.graph_c2;c22878.graph_c0;c23762.graph_c0;c24492.graph_c1;c25520.graph_c0;c26940.graph_c0;c26940.graph_c1;c30560.graph_c1;c31311.graph_c0;c33154.graph_c0;c34165.graph_c1;c35550.graph_c0;c36509.graph_c0;c37337.graph_c0;c38363.graph_c0;c38830.graph_c1;c39451.graph_c0;c41306.graph_c0;c41690.graph_c0;c42206.graph_c0…	K01115+K00993+K01115+K14674+K14674+K14674+K14674+K01115+K01114+K13510+K01115+K01115+K01115+K00993+K13519+K01115+K01115+K13510
Arachidonic acid metabolism	ko00590	2	c14322.graph_c0;c14322.graph_c1;c22393.graph_c0;c22393.graph_c1;c22393.graph_c2;c22461.graph_c0;c22878.graph_c0;c23613.graph_c0;c24426.graph_c0;c24426.graph_c1;c27157.graph_c0;c30720.graph_c0;c31850.graph_c0;c32152.graph_c0;c37090.graph_c0;c37337.graph_c0;c37703.graph_c0;c37891.graph_c0;c41306.graph_c0;c41690.graph_c0;c56606.graph_c0;c60543.graph_c0;	K00432+K00432
Linoleic acid metabolism	ko00591	1	c54738.graph_c0;	K00454
alpha-Linolenic acid metabolism	ko00592	5	c22393.graph_c0;c22393.graph_c1;c22393.graph_c2;c22878.graph_c0;c29852.graph_c0;c29852.graph_c1;c29852.graph_c2;c32290.graph_c0;c32290.graph_c1;c33915.graph_c1;c36654.graph_c0;c37032.graph_c1;c37337.graph_c0;c37995.graph_c1;c38968.graph_c0;c39042.graph_c0;c41306.graph_c0;c41690.graph_c0;c47371.graph_c0;c54738.graph_c0;c55492.graph_c0;c56461.graph_c0;c58199.graph_c0;c8517.graph_c1;	K14674+K14674+K14674+K14674+K00232
Sphingolipid metabolism	ko00600	6	c14589.graph_c0;c14589.graph_c1;c16517.graph_c0;c17918.graph_c0;c28196.graph_c0;c32705.graph_c0;c33109.graph_c0;c33109.graph_c1;c34787.graph_c0;c35024.graph_c0;c35434.graph_c0;c37559.graph_c0;c37897.graph_c0;c37911.graph_c0;c38004.graph_c1;c38193.graph_c0;c38198.graph_c0;c41031.graph_c0;c41555.graph_c0;c61179.graph_c0;	K00654+K00654+K07407+K04718+K07407+K04715
Glycosphingolipid biosynthesis - globo series	ko00603	7	c1521.graph_c0;c16517.graph_c0;c28196.graph_c0;c32596.graph_c0;c37911.graph_c0;c38133.graph_c1;c38969.graph_c0;c41873.graph_c0;	K12373+K07407+K07407+K01988+K07407+K12373+K12373
Glycosphingolipid biosynthesis - ganglio series	ko00604	3	c1521.graph_c0;c37897.graph_c0;c38133.graph_c1;c38969.graph_c0;c41873.graph_c0;	K12373+K12309+K12373
Pyruvate metabolism	ko00620	10	c1226.graph_c0;c1226.graph_c1;c13955.graph_c0;c14056.graph_c0;c14216.graph_c0;c14245.graph_c0;c14252.graph_c0;c14261.graph_c0;c14261.graph_c1;c14327.graph_c0;c14352.graph_c0;c14368.graph_c1;c14444.graph_c0;c14444.graph_c1;c14551.graph_c0;c14551.graph_c1;c15653.graph_c0;c16342.graph_c0;c16405.graph_c0;c17374.graph_c0;c17374.graph_c1;c17897.graph_c0;c17897.graph_c1;c18106.graph_c0;c18112.graph_c0;c…	K01638+K01638+K00627+K00873+K00162+K00873+K00873+K00026+K00026+K01759
Glyoxylate and dicarboxylate metabolism	ko00630	7	c1226.graph_c0;c1226.graph_c1;c13919.graph_c0;c14261.graph_c0;c14261.graph_c1;c14366.graph_c0;c14368.graph_c1;c14451.graph_c0;c14551.graph_c0;c14551.graph_c1;c16342.graph_c0;c20108.graph_c0;c24619.graph_c0;c29959.graph_c0;c32024.graph_c0;c33616.graph_c0;c33744.graph_c0;c37639.graph_c0;c38457.graph_c0;c38945.graph_c0;c39087.graph_c0;c39484.graph_c1;c40371.graph_c0;c40374.graph_c0;c40713.graph_c0;c…	K01638+K01638+K01602+K00026+K00026+K01681+K00626
Propanoate metabolism	ko00640	16	c14352.graph_c0;c14368.graph_c1;c15108.graph_c0;c16342.graph_c0;c17374.graph_c0;c17374.graph_c1;c17897.graph_c0;c17897.graph_c1;c18020.graph_c0;c18112.graph_c0;c18575.graph_c0;c19117.graph_c0;c19129.graph_c0;c19172.graph_c0;c19450.graph_c0;c20001.graph_c1;c20907.graph_c0;c22652.graph_c0;c24063.graph_c0;c25805.graph_c0;c27969.graph_c0;c28430.graph_c0;c29728.graph_c0;c29728.graph_c1;c30365.graph_c0…	K02160+K00626+K05605+K00626+K02160+K02160+K00128+K00128+K05605+K01961+K01692+K01578+K01961+K00128+K01692+K00128
Ethylene metabolism	ko00650	32	c14216.graph_c0;c14368.graph_c1;c14444.graph_c0;c14444.graph_c1;c16342.graph_c0;c18575.graph_c0;c19450.graph_c0;c22766.graph_c0;c24063.graph_c0;c25638.graph_c1;c28511.graph_c0;c29109.graph_c0;c29934.graph_c0;c30056.graph_c0;c31966.graph_c0;c36115.graph_c0;c36825.graph_c0;c38743.graph_c0;c40423.graph_c0;c40607.graph_c0;c40665.graph_c0;c40811.graph_c0;c40979.graph_c0;c41159.graph_c0;c41845.graph_c0…	K00162+K00626+K00162+K00162+K00626+K01692+K01692+K00162+K01692+K00162+K00074+K00162+K01640+K00161+K00135+K01652+K01653+K01640+K01580+K00162+K00162+K01641+K01653+K00162+K01653+K00162+K01652+K01580+K015800+K00162+K01641+K01653
C5-Branched dibasic acid metabolism	ko00660	7	c14264.graph_c0;c32247.graph_c0;c36115.graph_c0;c36825.graph_c0;c40979.graph_c0;c41845.graph_c0;c59537.graph_c0;	K01704+K01703+K01652+K01653+K01653+K01653+K01652
One carbon pool by folate	ko00670	3	c15097.graph_c0;c19585.graph_c0;c28505.graph_c0;c28677.graph_c0;c28677.graph_c1;c28677.graph_c2;c29836.graph_c0;c30869.graph_c0;c31243.graph_c0;c32464.graph_c0;c32464.graph_c2;c32780.graph_c0;c32780.graph_c1;c32913.graph_c0;c33449.graph_c0;c33621.graph_c1;c34176.graph_c0;c36313.graph_c0;c38586.graph_c0;c38646.graph_c0;c40364.graph_c0;c40531.graph_c0;c40846.graph_c0;c40895.graph_c0;c41077.graph_c0…	K01934+K00605+K00601
Carbon fixation in photosynthetic organisms	ko00710	6	c13919.graph_c0;c14056.graph_c0;c14234.graph_c0;c14245.graph_c0;c14252.graph_c0;c14261.graph_c0;c14261.graph_c1;c14551.graph_c0;c14551.graph_c1;c15653.graph_c0;c18106.graph_c0;c18473.graph_c0;c18867.graph_c0;c18867.graph_c1;c21174.graph_c0;c21174.graph_c1;c23394.graph_c0;c23452.graph_c0;c24097.graph_c0;c24488.graph_c0;c24488.graph_c1;c24584.graph_c0;c24619.graph_c0;c25075.graph_c0;c25075.graph_c1…	K01602+K00873+K01807+K00873+K00873+K00026
Auxin metabolism	ko00730	44	c23966.graph_c0;c30239.graph_c0;c35059.graph_c0;c36269.graph_c0;c37162.graph_c0;c38029.graph_c0;c41021.graph_c0;	K06928+K00878+K00949+K11717+K03147+K14153+K04487+K00878+K00949+K11717+K03147+K14153+K04487+K00878+K00949+K11717+K03147+K14153+K04487+K00878+K00949+K11717+K03147+K14153+K04487+K00878+K00949+K11717+K03147+K14153+K04487+K00878+K00949+K11717+K03147+K14153+K04487+K00878+K00949+K11717+K03147+K14153+K04487+K04487
Riboflavin metabolism	ko00740	2	c23955.graph_c0;c24286.graph_c0;c25515.graph_c0;c27958.graph_c0;c27958.graph_c1;c27958.graph_c2;c27958.graph_c3;c31447.graph_c0;c34186.graph_c0;c34969.graph_c0;c35834.graph_c0;c40127.graph_c0;c40822.graph_c0;	K00861+K00794
Vitamin B6 metabolism	ko00750	4	c21139.graph_c0;c26742.graph_c0;c26742.graph_c1;c27177.graph_c0;c28526.graph_c0;c33470.graph_c0;c34333.graph_c0;c34587.graph_c0;c37192.graph_c0;c38383.graph_c0;c41017.graph_c0;c53608.graph_c0;	K06215+K01733+K01733+K00831
Nicotinate and nicotinamide metabolism	ko00760	5	c32188.graph_c0;c32611.graph_c0;c34405.graph_c2;c35998.graph_c0;c36184.graph_c0;c36645.graph_c0;c36695.graph_c0;c38826.graph_c0;c38865.graph_c0;c41976.graph_c0;	K03787+K06210+K00858+K00278+K00767
Pantothenate and CoA biosynthesis	ko00770	8	c1123.graph_c0;c1123.graph_c1;c14484.graph_c1;c14537.graph_c0;c14921.graph_c0;c14921.graph_c1;c19731.graph_c0;c20041.graph_c0;c21605.graph_c0;c27227.graph_c0;c29650.graph_c0;c30006.graph_c0;c31120.graph_c0;c34865.graph_c0;c36115.graph_c0;c36223.graph_c0;c36825.graph_c0;c37168.graph_c0;c38312.graph_c0;c38583.graph_c0;c38842.graph_c0;c39145.graph_c0;c40746.graph_c0;c40979.graph_c0;c41264.graph_c0;c…	K01687+K01687+K00826+K01598+K00859+K00859+K01464+K00826
Biotin metabolism	ko00780	4	c29698.graph_c0;c32805.graph_c0;c41321.graph_c0;	K00652+K00833+K01012+K01012
Lipoic acid metabolism	ko00785	4	c24618.graph_c0;c34995.graph_c1;c40891.graph_c0;c41253.graph_c0;	K03801+K03801+K03644+K03644
Folate biosynthesis	ko00790	5	c15995.graph_c0;c23442.graph_c0;c29373.graph_c0;c29974.graph_c1;c32913.graph_c0;c33621.graph_c1;c34567.graph_c0;c35684.graph_c0;c35881.graph_c0;c39693.graph_c0;c41813.graph_c0;	K01633+K01930+K01930+K13950+K13998
Porphyrin and chlorophyll metabolism	ko00860	6	c13895.graph_c0;c14112.graph_c0;c14351.graph_c0;c15415.graph_c0;c16524.graph_c0;c18507.graph_c0;c18528.graph_c0;c20806.graph_c0;c24491.graph_c0;c26654.graph_c0;c26654.graph_c1;c26924.graph_c0;c26924.graph_c1;c27275.graph_c0;c30657.graph_c0;c31179.graph_c0;c31693.graph_c0;c31834.graph_c0;c32224.graph_c0;c33172.graph_c0;c34529.graph_c0;c34529.graph_c1;c35436.graph_c0;c35470.graph_c0;c36486.graph_c0…	K13600+K00218+K02492+K01772+K02257+K00522
Terpenoid backbone biosynthesis	ko00900	18	c14006.graph_c0;c14368.graph_c1;c14990.graph_c0;c16333.graph_c0;c16333.graph_c1;c16342.graph_c0;c21648.graph_c0;c24274.graph_c0;c24274.graph_c1;c24274.graph_c2;c26422.graph_c1;c26422.graph_c2;c27312.graph_c0;c29684.graph_c1;c31163.graph_c0;c31568.graph_c0;c32746.graph_c0;c33211.graph_c0;c33293.graph_c0;c33450.graph_c0;c33538.graph_c0;c33712.graph_c0;c34064.graph_c0;c34146.graph_c0;c34514.graph_c0…	K03526+K00626+K00021+K11778+K11778+K00626+K01662+K00787+K00787+K00787+K00021+K00021+K01662+K01662+K11778+K05356+K11778+K00869
Limonene and pinene degradation	ko00903	5	c17897.graph_c0;c17897.graph_c1;c18575.graph_c0;c19172.graph_c0;c19450.graph_c0;c20001.graph_c1;c24063.graph_c0;c27969.graph_c0;c33413.graph_c0;c37558.graph_c0;c37859.graph_c0;c40763.graph_c0;c42430.graph_c0;	K00128+K00128+K01692+K00128+K01692
Diterpenoid biosynthesis	ko00904	3	c13672.graph_c0;c15424.graph_c0;c19524.graph_c0;c22465.graph_c0;c27524.graph_c0;c30085.graph_c0;c32768.graph_c0;c36384.graph_c1;c37599.graph_c0;c37793.graph_c0;c50932.graph_c0;c54838.graph_c0;c6152.graph_c0;c8018.graph_c0;	K04123+K04125+K04125
Brassinosteroid biosynthesis	ko00905	4	c20751.graph_c0;c25821.graph_c0;c26976.graph_c0;c36777.graph_c0;	K12637+K12639+K09591+K09587
Carotenoid biosynthesis	ko00906	6	c10764.graph_c0;c14431.graph_c0;c19374.graph_c0;c19374.graph_c2;c20016.graph_c0;c20626.graph_c0;c23087.graph_c0;c24637.graph_c0;c24892.graph_c0;c25738.graph_c0;c27399.graph_c0;c28078.graph_c0;c28243.graph_c0;c28243.graph_c1;c29614.graph_c0;c30039.graph_c0;c30127.graph_c0;c32056.graph_c0;c32423.graph_c0;c32843.graph_c0;c33106.graph_c0;c34338.graph_c0;c35050.graph_c1;c37844.graph_c0;c38569.graph_c0…	K09840+K09839+K02291+K02291+K06443+K09840
Zeatin biosynthesis	ko00908	5	c15532.graph_c0;c23485.graph_c0;c25157.graph_c0;c26138.graph_c0;c26138.graph_c1	K00279+K13495+K00791+K00279+K00279
Nitrogen metabolism	ko00910	27	c1010.graph_c0;c13754.graph_c0;c14896.graph_c0;c19585.graph_c0;c19687.graph_c0;c25528.graph_c0;c25528.graph_c2;c25528.graph_c3;c27659.graph_c1;c27659.graph_c2;c27659.graph_c3;c29959.graph_c0;c30135.graph_c0;c30214.graph_c0;c30561.graph_c0;c35364.graph_c0;c35883.graph_c0;c37532.graph_c1;c37965.graph_c0;c38528.graph_c0;c38588.graph_c0;c38973.graph_c0;c39078.graph_c0;c40333.graph_c0;c40375.graph_c0;…	K01915+K01915+K10775+K00605+K01673+K01673+K01673+K01673+K01915+K01915+K01915+K01455+K00262+K01673+K01725+K01674+K01953+K00264+K01673+K01674+K01915+K10775+K00261+K01915+K01915+K00284+K01725
Sulfur metabolism	ko00920	2	c26843.graph_c0;c27228.graph_c0	K01082+K01739
Phenylpropanoid biosynthesis	ko00940	12	c23221.graph_c1;c23408.graph_c0;c23499.graph_c0;c23499.graph_c1;c23574.graph_c0;c23574.graph_c1;c25035.graph_c0;c26409.graph_c0;c26521.graph_c0;c27175.graph_c0;c27653.graph_c0;c28929.graph_c0	K00487+K01904+K05350+K09754+K13065+K01904+K10775+K00083+K00083+K05349+K12355+K12355
Flavonoid biosynthesis	ko00941	35	c11676.graph_c0;c14487.graph_c0;c14716.graph_c0;c16178.graph_c0;c21583.graph_c0;c22615.graph_c0;c23574.graph_c0;c23574.graph_c1;c27175.graph_c0;c30001.graph_c0;c30625.graph_c0;c30625.graph_c1;c31399.graph_c0;c32070.graph_c0;c33001.graph_c0;c34423.graph_c0;c34631.graph_c0;c35243.graph_c0;c39798.graph_c0;c40533.graph_c0;c40625.graph_c0;c41366.graph_c0;c44223.graph_c0;c56050.graph_c0;c59625.graph_c0…	K00487+K09754+K13065+K05277+K00487+K00487+K13065+K13065+K00588+K01859+K09754+K09754+K00588+K09754+K00487+K13065+K05280+K05278+K09754+K00588+K00487+K00091+K09754+K13065+K00660+K00588+K00588+K00487+K09754+K13065+K05277+K00487+K00487+K13065+K13065
Flavone and flavonol biosynthesis	ko00944	5	c27622.graph_c1;c30945.graph_c0;c34631.graph_c0;c41038.graph_c0;c61263.graph_c0;	K05279+K05279+K05280+K05279+K05279
Stilbenoid, diarylheptanoid and gingerol biosynthesis	ko00945	5	c23574.graph_c1;c27175.graph_c0;c30625.graph_c0;c30625.graph_c1;c31399.graph_c0	K00487+K09754+K13065+K00487+K00487
Isoquinoline alkaloid biosynthesis	ko00950	4	c20602.graph_c0;c22339.graph_c0;c22339.graph_c1;c25127.graph_c0	K00276+K00276+K00276+K01592
Tropane, piperidine and pyridine alkaloid biosynthesis	ko00960	2	c34526.graph_c4;c35325.graph_c0	K00276+K00276
Glucosinolate biosynthesis	ko00966	2	c27227.graph_c0;c59460.graph_c0;	K00826+K12153
Aminoacyl-tRNA biosynthesis	ko00970	3	c32761.graph_c0;c33371.graph_c0;c34170.graph_c0	K01892+K01869+K01873
Biosynthesis of unsaturated fatty acids	ko01040	14	c2976.graph_c0;c29852.graph_c0;c29852.graph_c1;c29852.graph_c2;c29936.graph_c1;c32023.graph_c0;c32023.graph_c1;c32094.graph_c0;c32117.graph_c0;c32290.graph_c0;c32290.graph_c1;c33915.graph_c1;c34255.graph_c0;c34255.graph_c1	K03921+K10258+K03921+K10255+K03921+K03921+K10256+K07513+K07513+K07513+K10256+K10256+K10256+K10256
ABC transporters	ko02010	5	c29803.graph_c0;c31086.graph_c0;c31349.graph_c0;c32288.graph_c0;c39378.graph_c0	K05658+K05658+K05658+K05658+K05658
Ribosome biogenesis in eukaryotes	ko03008	16	c37044.graph_c0;c37702.graph_c0;c37878.graph_c0;c37959.graph_c0;c38278.graph_c0;c38680.graph_c1;c38902.graph_c0;c38915.graph_c0;c39020.graph_c0;c39171.graph_c0;c39297.graph_c0;c39307.graph_c0;c39654.graph_c0;c11165.graph_c0;c11729.graph_c0;c12060.graph_c0;	K14545+K14553+K14568+K03537+K14564+K14564+K03097+K14557+K14290+K14290+K03264+K14571+K14571+K14571+K14571+K12845
Ribosome	ko03010	22	c13130.graph_c0;c1401.graph_c0;c1401.graph_c1;c14249.graph_c1;c14253.graph_c0;c14258.graph_c0;c14262.graph_c0;c14270.graph_c0;c14275.graph_c0;c14287.graph_c1;c14291.graph_c0;c14292.graph_c0;c14292.graph_c1;c14296.graph_c0;c14298.graph_c2;c14299.graph_c1;c14302.graph_c0;c14310.graph_c0;c14316.graph_c0;c14326.graph_c0;c14326.graph_c1;c14344.graph_c0	K02977+K02993+K02975+K02932+K02896+K02896+K02923+K02915+K02960+K02910+K02974+K02978+K02934+K02906+K02953+K02953+K02872+K02943+K02880+K02984+K02998+K02937+K02984
RNA transport	ko03013	16	c17313.graph_c0;c17910.graph_c0;c17910.graph_c1;c17910.graph_c2;c18100.graph_c1;c18100.graph_c2;c18229.graph_c0;c18229.graph_c1;c18550.graph_c0;c18773.graph_c0;c18773.graph_c1;c18773.graph_c2;c18955.graph_c0;c18955.graph_c1;c20629.graph_c0;c20886.graph_c0	K03236+K13126+K14293+K12160+K14320+K03236+K03236+K12812+K03247+K12879+K03259+K13174+K12160+K13130+K09291+K13114
mRNA surveillance pathway	ko03015	7	c10569.graph_c0;c14259.graph_c0;c14333.graph_c0;c14495.graph_c0;c14506.graph_c1;c14632.graph_c0;c14632.graph_c1;c14902.graph_c0;c14946.graph_c0;c15092.graph_c0;c16454.graph_c0;c18100.graph_c1;c18100.graph_c2;c18972.graph_c0;c19284.graph_c0;c19866.graph_c1;c19866.graph_c2;c19866.graph_c3;c20362.graph_c0;c20629.graph_c0;c20886.graph_c0;c22626.graph_c0;c22626.graph_c1;c22626.graph_c2;c22626.graph_c3…	K13126+K14411+K12812+K04382+K14396+K14407+K14407
RNA degradation	ko03018	4	c10569.graph_c0;c1217.graph_c0;c1217.graph_c1;c14096.graph_c0;c14096.graph_c1;c14664.graph_c0;c14867.graph_c0	K13126+K01689+K01689+K03681
RNA polymerase	ko03020	17	c14115.graph_c0;c14454.graph_c0;c14883.graph_c0;c15469.graph_c0;c16185.graph_c0;c16560.graph_c0;c18260.graph_c0;c18339.graph_c0;c18518.graph_c0;c19413.graph_c0;c21089.graph_c0;c23894.graph_c0;c2535.graph_c0;c27155.graph_c0;c28575.graph_c0;c30349.graph_c1;c31529.	K03023+K03027+K03007+K14721+K03000+K03017+K03024+K02999+K03002+K03012+K03046+K03021+K03043+K03009+K03013+K03013+K03005
Basal transcription factors	ko03022	8	c16662.graph_c0;c16662.graph_c1;c20605.graph_c0;c24103.graph_c0;c24134.graph_c0;c24958.graph_c0;c26953.graph_c0;c28586.graph_c0	K03130+K03123+K03123+K03132+K02202+K03126+K03120+K03120
DNA replication	ko03030	16	c15508.graph_c0;c16603.graph_c0;c17883.graph_c1;c18186.graph_c0;c19005.graph_c0;c19943.graph_c0;c21006.graph_c0;c2251.graph_c0;c24342.graph_c0;c26247.graph_c0;c27230.graph_c1;c27527.graph_c0;c27527.graph_c1;c28507.graph_c0;c28585.graph_c0;c28809.graph_c0	K10739+K07466+K07466+K07466+K02542+K10739+K10756+K02324+K02685+K10747+K07466+K02325+K10755+K10747+K10756+K04802
Spliceosome	ko03040	15	c18954.graph_c1;c18956.graph_c0;c18959.graph_c0;c19884.graph_c0;c20104.graph_c0;c20170.graph_c0;c20308.graph_c0;c20629.graph_c0;c20703.graph_c0;c20886.graph_c0;c20895.graph_c1;c21239.graph_c0;c22193.graph_c0;c22219.graph_c0;c22375.	K12854+K12826+K12847+K12847+K12856+K12856+K12829+K12837+K12871+K12871+K12812+K12879+K12624+K12823+K10599
Proteasome	ko03050	3	c40428.graph_c0;c40450.graph_c0;c40595.graph_c0	K02737+K02736+K06699
Protein export	ko03060	12	c24177.graph_c1;c24822.graph_c0;c25866.graph_c0;c25954.graph_c0;c27463.graph_c0;c28747.graph_c0;c28747.graph_c1;c29298.graph_c0;c29510.graph_c0;c30758.graph_c0;c30758.graph_c1;c32404.graph_c0	K12275+K13431+K13431+K10956+K03106+K09647+K13280+K09490+K10956+K10956+K03109+K09481
Base excision repair	ko03410	3	c18186.graph_c0;c19202.graph_c0;c19943.graph_c0	K03648+K01246+K03660
Nucleotide excision repair	ko03420	19	c15485.graph_c0;c15508.graph_c0;c16082.graph_c0;c16603.graph_c0;c17861.graph_c0;c18186.graph_c0;c19005.graph_c0;c19719.graph_c0;c19719.graph_c1;c19719.graph_c2;c19943.graph_c0;c20582.graph_c0;c21006.graph_c0;c2251.graph_c0;c24103.graph_c0;c24192.graph_c0;c24192.graph_c1;c24342.graph_c0;c25592.graph_c0	K10739+K07466+K07466+K07466+K10739+K10756+K02202+K02324+K10570+K10747+K07466+K10609+K10609+K10609+K02325+K10838+K10755+K10747+K03141
Mismatch repair	ko03430	18	c14419.graph_c1;c15485.graph_c0;c15508.graph_c0;c16180.graph_c0;c17073.graph_c0;c18186.graph_c0;c19005.graph_c0;c21006.graph_c0;c2251.graph_c0;c24342.graph_c0;c26247.graph_c0;c27527.graph_c0;c27527.graph_c1;c27569.graph_c0;c28154.graph_c0;c28585.graph_c0;c28809.graph_c0;c29386.graph_c0	K10739+K07466+K07466+K07466+K10739+K10756+K08735+K07456+K10747+K07466+K10755+K10747+K10756+K04802+K04802+K04802+K08734+K08739
Homologous recombination	ko03440	12	c14419.graph_c1;c15485.graph_c0;c15978.graph_c0;c16680.graph_c0;c19005.graph_c0;c19747.graph_c0;c26178.graph_c0;c27739.graph_c0;c28809.graph_c0;c29386.graph_c0;c33217.graph_c0;c33974.graph_c0	K10739+K07466+K07466+K07466+K10739+K03165+K03553+K07466+K10880+K10881+K10866+K07466
Non-homologous end-joining	ko03450	7	c23859.graph_c0;c27739.graph_c0;c31400.graph_c0;c31486.graph_c0;c36241.graph_c0;c36799.graph_c0;c41709.graph_c0;	K10777+K10866+K10885+K10884+K04799+K10865+K10886
Phosphatidylinositol signaling system	ko04070	6	c23157.graph_c0;c24724.graph_c0;c26510.graph_c0;c27228.graph_c0;c29525.graph_c0;c29525.graph_c1	K05857+K00901+K00901+K00901+K10047+K00913
Plant hormone signal transduction	ko04075	72	c13693.graph_c0;c13917.graph_c0;c14033.graph_c0;c14123.graph_c0;c14123.graph_c1;c14166.graph_c0;c14723.graph_c0;c14972.graph_c0;c15384.graph_c0;c15543.graph_c0;c15616.graph_c0;c15754.graph_c0;c16261.graph_c0;c16385.graph_c0;c16401.graph_c0;c16401.graph_c1;c16620.graph_c0;c16713.graph_c0;c16752.graph_c0;c17152.graph_c1;c17591.graph_c0;c17874.graph_c0;c17909.graph_c0;c17935.graph_c0;c17935.graph_c1…	K14492+K14431+K14505+K13422+K13422+K14497+K14497+K14515+K14491+K14431+K14488+K14431+K14488+K14431+K14488+K14488+K14488+K14500+K14486+K14488+K14491+K14488+K14432+K13464+K13464+K14488+K14500+K14502+K14502+K14502+K14431+K14431+K14431+K14496+K14506+K14484+K13946+K13946+K13946+K14488+K14491+K14491+K14488+K14487+K13422+K14488+K14496+K14490+K14502+K14488+K14488+K14487+K14498+K14498+K14500+K14486+K14500+…
Ubiquitin mediated proteolysis	ko04120	27	c15028.graph_c0;c15488.graph_c0;c15781.graph_c0;c16038.graph_c0;c16349.graph_c0;c16493.graph_c0;c17040.graph_c0;c17242.graph_c0;c17404.graph_c0;c17861.graph_c0;c17871.graph_c0;c17901.graph_c0;c17901.graph_c1;c17905.graph_c0;c18229.graph_c0;c18229.graph_c1;c18652.graph_c0;c18907.graph_c0;c19719.graph_c0;c19719.graph_c1;c19719.graph_c2;c19870.graph_c0;c20042.graph_c0;c21404.graph_c0;c22960.graph_c0…	K06689+K03094+K04649+K10576+K10599+K10597+K10576+K03094+K04506+K10597+K03094+K03094+K03348+K03353+K10688+K03094+K04506+K06689+K10570+K03358+K10592+K10592+K10688+K10577+K10577+K03347+K09561
Sulfur relay system	ko04122	3	c22675.graph_c0;c24702.graph_c0;c30870.graph_c0	K00566+K12161+K03635
SNARE interactions in vesicular transport	ko04130	2	c42251.graph_c0;c42421.graph_c0;	K08504+K08493
Regulation of autophagy	ko04140	17	c14388.graph_c0;c14856.graph_c0;c24612.graph_c0;c25879.graph_c0;c27985.graph_c0;c27985.graph_c1;c28547.graph_c0;c30882.graph_c0;c36642.graph_c1;c39236.graph_c1;c41084.graph_c0;c41383.graph_c0;c42107.graph_c0;c23736.graph_c0;c23736.graph_c2;c23956.graph_c0;c24399	K08342+K08334+K08339+K08333+K08342+K08342+K08336+K08341+K08269+K00914+K08341+K08343+K08337
Protein processing in endoplasmic reticulum	ko04141	15	c19606.graph_c0;c19606.graph_c1;c20895.graph_c1;c21404.graph_c0;c21452.graph_c0;c21578.graph_c0;c22056.graph_c0;c22056.graph_c1;c22056.graph_c2;c22436.graph_c0;c22436.graph_c1;c22960.graph_c0;c23231.graph_c0;c23572.graph_c0;c23683.graph_c0	K09503+K13525+K13525+K09517+K12275+K06689+K09580+K03094+K07953+K10956+K12666+K10597+K14006+K03094+K10597+K03094+K03094
Endocytosis	ko04144	5	c35241.graph_c0;c35241.graph_c1;c35550.graph_c0;c36330.graph_c0;c36740.graph_c2	K12493+K12492+K12492+K12489+K11824
Phagosome	ko04145	2	c35241.graph_c1;c35324.graph_c0	K04392+K04392
Peroxisome	ko04146	11	c32290.graph_c0;c32290.graph_c1;c32317.graph_c0;c33152.graph_c0;c33211.graph_c0;c33915.graph_c1;c34007.graph_c0;c34007.graph_c1;c34012.graph_c0;c34518.graph_c0;c34582.graph_c0	K03781+K01897+K04565+K04565+K04564+K00106+K03781+K04564+K04565+K06664+K12663
Plant-pathogen interaction	ko04626	15	c27045.graph_c1;c27051.graph_c0;c27051.graph_c1;c27051.graph_c5;c27052.graph_c0;c27052.graph_c1;c27563.graph_c0;c27652.graph_c0;c27652.graph_c1;c27846.graph_c0;c27846.graph_c2;c28041.graph_c0;c28187.graph_c0;c28250.graph_c0;c28393.graph_c0	K13459+K13412+K13413+K13412+K13422+K13422+K13448+K13448+K12795+K12795+K13412+K13412+K00864+K13413+K13413
Natural killer cell mediated cytotoxicity	ko04650	3	c27841.graph_c0;c28250.graph_c0;c29590.graph_c1	K04392+K04392+K04371
Circadian rhythm - mammal	ko04710	4	c18652.graph_c0;c21404.graph_c0;c22960.graph_c0;c24961.graph_c0	K03094+K03094+K03094+K03094
Circadian rhythm - plant	ko04712	2	c18914.graph_c0;c23913.graph_c0	K12118+K12118
