# Supplementary material for: Comparative Transcriptional Analysis of Loquat Fruit Identifies Major Signal Networks Involved in Fruit Development and Ripening Process
Source: Int J Mol Sci. 2016 Nov 4;17(11):1837. doi: 10.3390/ijms17111837 (PMC5133838; doi:10.3390/ijms17111837)
Supplement: Supplementary file 1 [file ijms-17-01837-s001.zip › ijms-143776-Supplementary Materials/Table S3.xlsx]

## Sheet: Sheet1
Table S3 136 transcription factors (TFs) distributed into different TF families.
ID	S1	S2	S3	FDR	regulated	nr_annotation
c32331.graph_c0	6.47658	17.9898	43.6007	1.13552e-07	up	Transcription factor AUX/IAA2-like [Solanum lycopersicum]
c37869.graph_c0	1.00608	4.1766	12.5597	5.42937e-05	up	Ethylene-responsive transcription factor 7-like [Vitis vinifera]
c25898.graph_c0	1.98766	3.04443	13.5841	1.99996e-10	up	Transcription factor HSF11-like [Cucumis sativus]
c14278.graph_c0	4.40808	18.1883	41.1988	4.12584e-06	up	Ethylene-responsive transcription factor 5
c14872.graph_c0	1.71915	3.1729	8.23437	0.00103611	up	AP2 domain-containing transcription factor [Theobroma cacao]
c14746.graph_c0	2.82283	10.0758	42.2987	0	up	transcription factor 1R-MYB2 [Eriobotrya japonica]
c20611.graph_c0	3.64701	7.42067	18.4232	1.05788e-05	up	WRKY transcription factor 12-like [Solanum lycopersicum]
c26742.graph_c1	3.07853	7.24704	24.7112	1.37089e-11	up	Ethylene-responsive transcription factor ERF017-like [Solanum lycopersicum]
c33949.graph_c0	4.83826	8.47206	19.6142	6.58085e-05	up	HSF14 transcription factor, putative [Ricinus communis]
c27906.graph_c1	20.7014	31.7775	66.9774	2.58891e-05	up	putative bZIP transcription factor 2 [Picrorhiza kurrooa]
c38706.graph_c0	4.51489	4.61725	9.92633	0.00268471	up	AP2-like ethylene-responsive transcription factor AIL6 [Theobroma cacao]
c32422.graph_c0	60.7499	71.2956	189.841	2.08604e-10	up	Ethylene response factor 3 [Genlisea aurea]
c36947.graph_c0	3.38526	7.25355	8.75472	0.000205944	up	Transcription factor bHLH90-like [Vitis vinifera]
c37282.graph_c0	5.05379	11.9115	26.3387	0.000544768	up	WRKY12 [Vitis vinifera]
c27409.graph_c0	5.31073	12.5666	19.9077	7.2277e-05	up	WRKY8 [Cucumis sativus]
c28232.graph_c0	13.5956	29.5597	34.9715	0.00013927	up	MYB1R1-like [Solanum lycopersicum]
c18916.graph_c0	7.04538	21.1172	31.7237	0.000294062	up	FRUITFULL-like MADS-box [Malus domestica]
c34314.graph_c0	13.2663	46.227	117.924	5.07615e-07	up	Ethylene-responsive transcription factor 12-like [Vitis vinifera]
c38863.graph_c2	12.1421	32.9634	45.7295	0.000139491	up	CCAAT domain class transcription factor [Malus domestica]
c36102.graph_c0	26.304	57.5212	191.315	2.64455e-13	up	Ethylene-responsive transcription factor 12-like [Vitis vinifera]
c38045.graph_c0	27.9991	45.0199	67.0653	0.000229988	up	Transcription factor bHLH61 isoform 2 [Theobroma cacao]
c32903.graph_c0	10.2146	24.9556	35.8356	2.04534e-06	up	GRAS family transcription factor [Populus trichocarpa]
c27505.graph_c0	14.1775	33.7258	37.5786	0	up	ERF transcription factor ERF1 [Camellia sinensis]
c32880.graph_c0	19.5172	25.261	40.3249	8.31002e-13	up	Basic-leucine zipper transcription factor family protein, putative [Theobroma cacao]
c27959.graph_c1	5.65216	7.11161	15.6922	0.0074427	up	GAGA domain class transcription factor [Vitis vinifera]
c32552.graph_c1	2.65809	3.81421	9.7295	6.95694e-05	up	CCAAT domain class transcription factor [Malus domestica]
c31146.graph_c0	6.92843	15.6411	42.6665	4.06537e-10	up	Basic-leucine zipper transcription factor family protein, putative isoform 2 [Theobroma cacao]
c36995.graph_c0	2.19867	2.61708	11.9156	2.02486e-06	up	NAC2 [Malus domestica]
c41848.graph_c0	0.604806	2.78949	17.836	0	up	gibberellin 3-oxidase [Torenia fournieri]
c37946.graph_c2	12.5487	19.9955	53.3411	1.50088e-09	up	AP2/ERF and B3 domain-containing transcription repressor TEM1-like [Vitis vinifera]
c45781.graph_c0	6.02636	12.3448	25.0109	3.83756e-11	up	YA5 [Malus domestica]
c14274.graph_c1	54.452	69.5435	161.637	2.45807e-07	up	GRAS family transcription factor [Populus trichocarpa]
c34838.graph_c0	0.109017	4.63792	13.53	7.4318e-09	up	Homeobox-knotted 1 transcription factor [Malus domestica]
c35051.graph_c0	1.49126	1.25479	4.11735	0.000134223	up	Probable transcription factor GRAS-like [Vitis vinifera]
c38590.graph_c0	7.60737	11.1949	19.7152	1.56641e-06	up	TCP transcription factor 1 [Malus domestica]
c28632.graph_c0	29.5724	32.9433	45.8631	0.000637557	up	EIN3-EFR like transcription factor [Arabidopsis thaliana]
c13588.graph_c0	4.94718	8.89588	15.6269	1.14165e-07	up	transcription factor, putative [Malus domestica]
c30134.graph_c0	1.40074	6.71383	3.0653	0.00107883	up	Transcription factor NAC-like [Vitis vinifera]
c29068.graph_c0	531.347	471.406	94.6138	0	up	MADS-box transcription factor 7-like [Solanum lycopersicum]
c28929.graph_c0	6.2725	13.9617	25.3519	1.69271e-08	up	MADS-box transcription factor 12-like [Solanum lycopersicum]
c31520.graph_c0	10.9248	21.6075	32.4812	9.82319e-08	up	EIN3-EFR like transcription factor [Populus trichocarpa]
c39551.graph_c0	5.46228	12.7138	15.5715	0.000312412	up	Transcription factor bHLH135-like [Solanum lycopersicum]
c22550.graph_c0	1.39851	4.73494	12.0701	0.00643277	up	Probable WRKY transcription factor 69-like [Solanum lycopersicum]
c42357.graph_c0	1.61599	3.5159	20.7799	4.86511e-07	up	MADS-box transcription factor 2-like [Antirrhinum majus]
c34146.graph_c0	8.90104	20.7605	38.2809	5.63428e-08	up	EIN3-EFR like transcription factor 14 [Cucumis sativus]
c37148.graph_c0	0.350713	6.73017	23.3176	1.23994e-09	up	HSF18 transcription factor, putative [Populus trichocarpa]
c29488.graph_c0	6.12138	4.63266	20.4453	1.12618e-06	up	DNA binding protein, putative [Ricinus communis]
c19412.graph_c0	80.3895	21.3333	0.0607304	2.07868e-06	up	WRKY transcription factor 53 [Jatropha curcas]
c29006.graph_c0	1.96028	5.79724	0.933029	3.31062e-10	up	MADS-box transcription factor DEFH28 [Antirrhinum majus]
c44428.graph_c0	12.4869	6.2605	5.60012	7.50629e-05	up	GAGA domain class transcription factor [Glycine max]
c30085.graph_c0	11.8592	6.40505	2.35998	2.89847e-07	up	Homeobox-knotted 3 transcription factor [Cucumis sativus]
c32626.graph_c0	32.7075	14.2384	9.25827	2.72551e-10	up	AP2/ERF transcription factor [Vitis amurensis]
c32806.graph_c3	7.54547	1.82383	56.064	0.000175304	up	Probable WRKY transcription factor 6-like [Solanum lycopersicum]
c41723.graph_c0	11.773	2.22785	34.672	2.40054e-07	up	CCAAT domain class transcription factor [Actinidia chinensis]
c36238.graph_c0	0.249644	2.54833	0.180827	0.00270822	up	Transcription factor 1, putative isoform NAC [Vitis vinifera]
c42509.graph_c0	1.36062	0.0619491	3.7032	1.37089e-11	up	transcription factor bHLH9-like [Solanum lycopersicum]
c41645.graph_c0	33.2343	8.56194	13.2446	5.32907e-15	up	CCAAT domain class transcription factor [Citrus sinensis]
c30181.graph_c0	81.8607	20.7061	9.07108	1.3402e-06	up	Transcription factor HSF12-like [Populus trichocarpa]
c32430.graph_c0	395.27	112.523	4.48146	7.16774e-11	up	Transcription factor bHLH11-like [Cucumis sativus]
c46245.graph_c0	159.863	73.518	14.9006	2.02105e-07	up	Myb6-like transcription factor [Antirrhinum majus]
c40440.graph_c0	9.79996	4.25628	1.35213	2.85253e-08	up	WRKY transcription factor 4-like [Vitis vinifera]
c28243.graph_c1	9.13165	3.38187	29.8125	1.76252e-08	up	CCAAT domain class transcription factor [Arabidopsis thaliana]
c25343.graph_c0	17.9898	43.6007	19.4037	6.19271e-12	up	transcription factor bHLH12-like [Solanum lycopersicum]
c36333.graph_c0	14.0145	2.27616	0	1.8883e-11	up	AP2/ERF transcription factor [Theobroma cacao]
c40560.graph_c0	14.4681	3.18028	13.8778	0.00928378	up	WRKY transcription factor 10-like [Antirrhinum majus]
c35354.graph_c0	2.09423	0	10.2065	0	up	WRKY transcription factor 6-like [Eriobotrya japonica]
c37869.graph_c0	20.1858	62.0877	31.0926	6.75347e-10	up	HSF18 transcription factor, putative [Cucumis sativus]
c33698.graph_c0	0.658156	3.01757	74.9135	6.58085e-05	up	CCAAT domain class transcription factor [Solanum lycopersicum]
c25107.graph_c0	2.98275	1.22225	30.4784	7.02714e-07	up	bZIP transcription factor [Populus trichocarpa]
c14278.graph_c0	5.62115	1.53559	8.41565	2.24824e-07	up	Transcription factor HSF16-like [Theobroma cacao]
c14000.graph_c0	7.2054	0.542017	88.9573	3.18108e-07	up	Transcription factor AUX/IAA3-like [Solanum lycopersicum]
c20611.graph_c0	32.7969	17.0155	8.80696	2.0095e-14	up	CCAAT domain class transcription factor [Solanum lycopersicum]
c26975.graph_c0	4.46262	0.701908	80.6063	1.74724e-07	up	EIN3-ERF like transcription factor [Arabidopsis thaliana]
c25945.graph_c0	16.028	0.901815	0	5.64881e-13	up	HSF18 transcription factor, putative [Vitis vinifera]
c40571.graph_c0	48.5288	14.7473	36.0543	1.14401e-11	up	Transcription factor bHLH12-like [Populus trichocarpa]
c14587.graph_c0	40.5224	16.9413	14.543	0.00160271	up	Ethylene-responsive transcription factor ERF4
c34469.graph_c1	4.30382	19.1631	5.24271	2.41694e-09	up	MADS-box transcription factor 1-like [Cucumis sativus]
c26742.graph_c1	6.19853	2.76316	1.29296	4.80027e-07	up	EIN3-EFR like transcription factor [Theobroma cacao]
c33949.graph_c0	15.2228	7.47032	4.53606	1.07655e-08	up	Ethylene-responsive transcription factor ERF6 [Solanum lycopersicum]
c21147.graph_c0	29.7531	112.336	27.686	2.66454e-15	up	CCAAT domain class transcription factor [Actinidia chinensis]
c27906.graph_c1	9.01466	21.6347	12.1653	2.19372e-09	up	Homeobox-knotted 2 transcription factor [Solanum lycopersicum]
c38706.graph_c0	29.1571	12.8312	18.9177	1.6576e-06	up	HSF18 transcription factor, putative [Populus trichocarpa]
c40394.graph_c0	39.3724	90.4466	5.70613	5.55843e-06	up	Homeobox-knotted 8 transcription factor [Cucumis sativus]
c37528.graph_c0	11.0667	1.94715	24.7112	1.32293e-05	up	Transcription factor AUX/IAA9-like [Vitis vinifera]
c37420.graph_c0	39.796	13.407	12.6439	7.36541e-07	up	bZIP transcription factor 3 [Malus domestica]
c40078.graph_c0	3.0312	0.681093	47.2008	0	up	WRKY transcription factor 11-like [Nicotiana tabacum]
c36947.graph_c0	4.9978	12.4445	14.6684	1.50415e-11	up	bZIP transcription factor 7 [Malus domestica]
c37282.graph_c0	19.942	23.3018	67.7383	0.00237156	up	Ethylene-responsive transcription factor ERF [Solanum lycopersicum]
c24683.graph_c0	40.4181	15.0559	6.18513	1.52364e-05	down	CCAAT domain class transcription factor [Malus domestica]
c15542.graph_c0	182.045	121.923	113.229	0	down	EIN3-EFR like transcription factor 12 [Eriobotrya japonica]
c41273.graph_c0	65.036	16.6721	11.706	1.01962e-05	down	HSF18 transcription factor, putative [Solanum lycopersicum]
c19672.graph_c0	22.8736	5.71888	11.635	8.35998e-13	down	Homeobox-knotted 6 transcription factor [Malus domestica]
c27046.graph_c0	17.1487	11.3912	5.03754	6.79515e-09	down	AP2/ERF transcription factor [Malus domestica]
c17001.graph_c0	34.1766	12.5597	5.54522	2.06433e-06	down	Myb3-like transcription factor [Nicotiana tabacum]
c18916.graph_c0	17.0401	2.16622	16.1602	8.38392e-09	down	HSF18 transcription factor, putative [Malus domestica]
c28600.graph_c0	48.2285	21.1597	19.6142	0.00141123	down	ZF-like transcription factor 3 [Solanum lycopersicum]
c30509.graph_c0	10.6239	2.46043	1.25253	3.28892e-05	down	Transcription factor AUX/IAA14-like [Arabidopsis thaliana]
c34314.graph_c0	31.7487	15.4095	11.1803	0.00123254	down	CCAAT domain class transcription factor [Arabidopsis thaliana]
c38863.graph_c2	53.0444	13.5841	7.08588	3.59379e-07	down	Homeobox-knotted 2 transcription factor [Theobroma cacao]
c41455.graph_c0	62.448	56.4073	32.1409	3.38028e-11	down	bZIP transcription factor 2 [Nicotiana tabacum]
c24269.graph_c0	34.9985	12.8337	8.93662	1.12579e-05	down	bZIP transcription factor 3 [Arabidopsis thaliana]
c38136.graph_c0	49.3174	38.8973	23.2018	6.05376e-08	down	Homeobox-knotted 12 transcription factor [Malus domestica]
c36147.graph_c0	36.1323	15.4633	20.5421	1.4663e-05	down	Myb5-like transcription factor [Medicago truncatula]
c33722.graph_c0	32.4174	24.7734	10.7489	2.27016e-10	down	Homeobox-knotted 6 transcription factor [Arabidopsis thaliana]
c36102.graph_c0	59.4202	64.3163	33.3423	0	down	EIN3-ERF like transcription factor [Eriobotrya japonica]
c27583.graph_c0	3.56911	0.742571	2.38391	0.00796799	down	Homeobox-knotted 11 transcription factor [Nicotiana tabacum]
c37021.graph_c0	21.9402	14.0951	3.24658	8.18429e-08	down	Myb6-like transcription factor [Solanum lycopersicum]
c32879.graph_c1	28.9387	9.58447	14.4221	0.00862125	down	ZF-like transcription factor 12 [Solanum lycopersicum]
c27505.graph_c0	22.6427	3.78693	0.710251	5.09064e-09	down	WRKY transcription factor 12-like [Nicotiana tabacum]
c32880.graph_c0	23.4319	3.33943	8.17234	0.000714555	down	Ethylene-responsive transcription factor ERF [Antirrhinum majus]
c27959.graph_c1	47.1731	27.8499	16.2006	3.60598e-08	down	Transcription factor bHLH17-like [Malus domestica]
c40834.graph_c0	25.8669	12.1641	7.15119	1.20745e-05	down	EIN3-ERF like transcription factor 11 [Theobroma cacao]
c41506.graph_c0	112.485	98.7264	45.7534	1.7046e-08	down	PREDICTED: probable WRKY transcription factor 40-like [Fragaria vesca subsp. vesca]
c33773.graph_c0	111.988	74.3513	30.1225	5.7676e-05	down	Basic helix-loop-helix DNA-binding superfamily protein, putative [Theobroma cacao]
c37188.graph_c0	52.491	31.9196	16.4044	1.5774e-07	down	ERF transcription factor 5 [Nicotiana tabacum]
c4882.graph_c0	21.5649	6.62291	2.29172	1.4801e-07	down	ZF-like transcription factor 4 [Arabidopsis thaliana]
c31637.graph_c0	58.8488	43.9156	13.6121	5.07383e-12	down	hypothetical protein M569_04302, partial [Genlisea aurea]
c14431.graph_c0	34.5595	24.6635	10.4907	3.60674e-10	down	AP2/ERF transcription factor [Vitis amurensis]
c39867.graph_c0	33.8321	23.3938	13.0252	3.35811e-09	down	WRKY22 [Catharanthus roseus]
c34519.graph_c0	4.40996	52.524	17.8987	1.20892e-12	down	Homeobox-knotted 7 transcription factor [Antirrhinum majus]
c19481.graph_c0	43.1862	24.5349	8.83772	3.93932e-06	down	RIN-like MADS-box protein [Torenia fournieri]
c25484.graph_c0	329.043	230.719	108.877	2.43439e-06	down	Transcription factor 1R-MYB1 [Eriobotrya japonica]
c14631.graph_c0	19.1863	10.2796	5.06069	2.56963e-06	down	Ethylene-responsive transcription factor ERF [Theobroma cacao]
c41906.graph_c0	24.9497	15.93	12.8447	1.07203e-12	down	Transcription factor NAC [Solanum lycopersicum]
c31146.graph_c1	41.1667	26.2087	8.46169	6.56167e-08	down	bZIP transcription factor 5 [Malus domestica]
c29993.graph_c0	14.6253	7.01604	4.22256	7.13254e-05	down	AP2/ERF transcription factor [Vitis amurensis]
c27659.graph_c1	48.358	0.970479	6.61448	7.42739e-14	down	HSF18 transcription factor, putative [Arabidopsis thaliana]
c31761.graph_c0	50.6444	21.9294	5.21202	2.27891e-10	down	Myb9-like transcription factor [Solanum lycopersicum]
c38255.graph_c0	42.4606	9.94842	4.16763	5.55821e-07	down	Transcription factor bHLH9-like [Antirrhinum majus]
c38491.graph_c0	12.9016	10.719	2.71915	1.84035e-11	down	Ethylene-responsive transcription factor ERF [Theobroma cacao]
c42066.graph_c0	46.6289	7.69803	3.70113	4.43023e-12	down	MADS-box transcription factor 16-like [Arabidopsis thaliana]
c14195.graph_c0	26.5317	17.131	13.3717	6.25205e-05	down	AP2/ERF transcription factor [Medicago truncatula]
c14694.graph_c0	8.64783	2.00899	5.98609	5.42575e-09	down	Transcription factor AUX/IAA7-like [Vitis vinifera]
c30428.graph_c0	34.2545	24.4635	20.9939	1.56359e-07	down	Transcription factor HSF20-like [Malus domestica]
c41638.graph_c0	106.72	38.5652	22.3568	2.14359e-06	down	Transcription factor HSF17-like [Antirrhinum majus]
